# Supplementary material for: MMPP promotes adipogenesis and glucose uptake via binding to the PPARγ ligand binding domain in 3T3-L1 MBX cells
Source: Front Pharmacol. 2022 Oct 21;13:994584. doi: 10.3389/fphar.2022.994584 (PMC9634037; doi:10.3389/fphar.2022.994584)
Supplement: Supplementary file 1 [file DataSheet1.ZIP]

Archive with 10 entries (10 files):
- Prism/Fig.2 transcriptional activity.pzfx
- Prism/Fig.3 MTS.pzfx
- Prism/Fig.4C oil red O.pzfx
- Prism/Fig.4D 2DG.pzfx
- Prism/Fig.5C ACC.pzfx
- Prism/Fig.5C CEBPa.pzfx
- Prism/Fig.5C FAS.pzfx
- Prism/Fig.5C GLUT4.pzfx
- Prism/Fig.5C PPAR.pzfx
- Prism/Fig6A CEBPB.pzfx
